# Supplementary material for: Effects of Poncirin, a Citrus Flavonoid and Its Aglycone, Isosakuranetin, on the Gut Microbial Diversity and Metabolomics in Mice
Source: Molecules. 2022 Jun 6;27(11):3641. doi: 10.3390/molecules27113641 (PMC9182171; doi:10.3390/molecules27113641)
Supplement: Supplementary file 1 [file molecules-27-03641-s001.zip]

Archive with 1 entries (1 files):
- molecules-1735342-supplementary.pdf
